# Supplementary material for: Depression in systemic lupus erythematosus: Modifiable or inheritable? a two-sample mendelian randomization study
Source: Front Genet. 2022 Aug 30;13:988022. doi: 10.3389/fgene.2022.988022 (PMC9468706; doi:10.3389/fgene.2022.988022)
Supplement: Supplementary file 1 [file Table1.XLSX]

## Sheet: Depression
SNP	chr	effect_allele	other_allele	beta.exposure	se.exposure	pval.exposure	beta.outcome	se.outcome	pval.outcome
rs1078324	5	A	C	-0.71335	0.0781665	7.11e-20	0.015	0.008	0.0547596
rs13019891	2	T	G	-0.562119	0.0290336	1.65e-83	0.004	0.004	0.3094
rs4274624	2	T	C	-0.559616	0.0326791	9.73e-66	-0.002	0.004	0.6495
rs7823055	8	T	G	-0.350657	0.0286208	1.64e-34	0.005	0.004	0.2411
rs12094036	1	C	T	-0.328504	0.0578595	1.37e-08	-0.005	0.007	0.4403
rs13332649	16	G	A	-0.314711	0.0375683	5.43e-17	-0.001	0.005	0.8327
rs73068668	19	A	G	-0.314711	0.0574903	4.4e-08	-0.005	0.008	0.5593
rs10200680	2	T	C	-0.248461	0.0424835	4.96e-09	-0.008	0.005	0.0874802
rs10912578	1	G	A	-0.24686	0.0309918	1.65e-15	-0.004	0.004	0.342
rs10048743	2	T	G	-0.231112	0.0412056	2.04e-08	-0.003	0.005	0.5847
rs58688157	11	G	A	-0.223144	0.0335647	2.97e-11	0.007	0.005	0.17
rs7768653	6	T	C	-0.207014	0.0296891	3.11e-12	0.002	0.004	0.647201
rs7097397	10	A	G	-0.18633	0.0287118	8.6e-11	0.008	0.005	0.0854004
rs13136219	4	T	C	-0.174353	0.027787	3.5e-10	-0.004	0.004	0.3076
rs597808	12	G	A	-0.162519	0.0294736	3.51e-08	0.002	0.004	0.5939
rs7899626	10	T	C	0.182322	0.0332532	4.19e-08	-0.007	0.005	0.1223
rs268124	2	T	C	0.18633	0.0323703	8.6e-09	0.003	0.005	0.5531
rs353608	11	G	A	0.18633	0.0280198	2.93e-11	0.003	0.003	0.343
rs6671847	1	A	G	0.198851	0.0289651	6.64e-12	0.003	0.004	0.495801
rs2459611	2	T	C	0.261365	0.045245	7.62e-09	-0.003	0.006	0.6192
rs4661543	1	G	T	0.274437	0.0423755	9.4e-11	0.001	0.007	0.8623
rs6889239	5	C	T	0.277632	0.03174	2.19e-18	-0.004	0.005	0.3854
rs6679677	1	A	C	0.336472	0.0464854	4.55e-13	0.005	0.005	0.3226
rs4388254	5	T	C	0.378436	0.0603977	3.71e-10	-0.001	0.009	0.936
rs143123127	17	A	G	0.470004	0.0840342	2.23e-08	-0.009	0.01	0.3469
rs1143679	16	A	G	0.582216	0.0399866	5.03e-48	-0.011	0.006	0.0593294
rs2573219	2	C	A	0.587787	0.0429292	1.13e-42	-0.004	0.008	0.6362
rs35000415	7	T	C	0.587787	0.041539	1.86e-45	-0.006	0.006	0.3064
rs58721818	6	T	C	0.65752	0.0755941	3.38e-18	0.008	0.01	0.3932
rs17849501	1	T	C	0.81093	0.0498642	1.81e-59	-0.006	0.008	0.421
rs389884	6	G	A	0.928219	0.0432319	2.92e-102	-0.011	0.005	0.0369403

## Sheet: MDD
SNP	chr	effect_allele	other_allele	beta.exposure	se.exposure	pval.exposure	beta.outcome	se.outcome	pval.outcome
rs10048743	2	T	G	-0.231112	0.0412056	2.03803e-08	0.00149888	0.0113	0.8911
rs10200680	2	T	C	-0.248461	0.0424835	4.96261e-09	0.0138043	0.0115	0.2297
rs1078324	5	A	C	-0.71335	0.0781665	7.10559e-20	-0.00180162	0.0171	0.9164
rs10912578	1	G	A	-0.24686	0.0309918	1.64778e-15	0.0123965	0.0087	0.1519
rs1143679	16	A	G	0.582216	0.0399866	5.0269e-48	-0.0182964	0.0128	0.1531
rs12094036	1	C	T	-0.328504	0.0578595	1.36584e-08	0.00300451	0.0152	0.845
rs13019891	2	T	G	-0.562119	0.0290336	1.64702e-83	0.0165031	0.008	0.0387097
rs13136219	4	T	C	-0.174353	0.027787	3.50429e-10	-0.0188974	0.0082	0.0218701
rs13332649	16	G	A	-0.314711	0.0375683	5.4275e-17	0.00369682	0.0095	0.6999
rs143123127	17	A	G	0.470004	0.0840342	2.23172e-08	-0.00660174	0.0224	0.7676
rs1464446	3	T	G	-0.328504	0.0401497	2.79254e-16	0.00479847	0.0101	0.639599
rs150180633	6	T	C	0.928219	0.0689573	2.66073e-41	-0.0593997	0.0192	0.00199301
rs17849501	1	T	C	0.81093	0.0498642	1.81384e-59	0.0231011	0.0188	0.2188
rs2431697	5	C	T	-0.223144	0.0292964	2.60136e-14	-0.00149888	0.008	0.8498
rs2459611	2	T	C	0.261365	0.045245	7.62009e-09	0.00299551	0.0146	0.8353
rs2573219	2	C	A	0.587787	0.0429292	1.13318e-42	-0.0222017	0.014	0.1126
rs268124	2	T	C	0.18633	0.0323703	8.603e-09	0.00079968	0.0089	0.9316
rs34703115	2	C	T	-0.616186	0.104778	4.08056e-09	0.0292023	0.0248	0.2395
rs35000415	7	T	C	0.587787	0.041539	1.8608e-45	-0.00609856	0.0123	0.618899
rs35251378	19	A	G	-0.235722	0.0324266	3.60994e-13	-0.00140098	0.0092	0.8795
rs353608	11	G	A	0.18633	0.0280198	2.93224e-11	0.00609856	0.0079	0.4417
rs3747093	22	A	G	0.262364	0.0345055	2.88138e-14	-0.025605	0.0102	0.0120301
rs4274624	2	T	C	-0.559616	0.0326791	9.73195e-66	-0.00940408	0.0096	0.3308
rs4388254	5	T	C	0.378436	0.0603977	3.71048e-10	-0.00869772	0.0227	0.702301
rs4661543	1	G	T	0.274437	0.0423755	9.3994e-11	-0.00420116	0.0127	0.7377
rs4916215	1	T	C	0.223144	0.0339693	5.06641e-11	0.00269636	0.009	0.763001
rs58688157	11	G	A	-0.223144	0.0335647	2.96825e-11	0.0151035	0.0097	0.1203
rs58721818	6	T	C	0.65752	0.0755941	3.37676e-18	0.0160997	0.0241	0.505
rs597808	12	G	A	-0.162519	0.0294736	3.50679e-08	0.010505	0.0091	0.2483
rs6671847	1	A	G	0.198851	0.0289651	6.64049e-12	-0.0158957	0.008	0.0459801
rs6679677	1	A	C	0.336472	0.0464854	4.54569e-13	0.0036035	0.0131	0.7822
rs6889239	5	C	T	0.277632	0.03174	2.18978e-18	-0.0115036	0.0103	0.2626
rs7097397	10	A	G	-0.18633	0.0287118	8.60399e-11	0.012304	0.0083	0.1387
rs73050535	12	T	C	-0.71335	0.124134	9.10542e-09	-0.0216016	0.0294	0.4636
rs73068668	19	A	G	-0.314711	0.0574903	4.39623e-08	0.00630011	0.0181	0.7263
rs7768653	6	T	C	-0.207014	0.0296891	3.10814e-12	-0.016902	0.0081	0.0358501
rs7823055	8	T	G	-0.350657	0.0286208	1.64286e-34	-0.00339576	0.0082	0.6788
rs7899626	10	T	C	0.182322	0.0332532	4.18572e-08	-0.00329542	0.0089	0.711101
rs9274357	6	T	C	0.457425	0.0351961	1.28145e-38	-0.0239034	0.0114	0.0361801
rs9852014	3	G	A	0.620577	0.0492727	2.25736e-36	0.000100005	0.0174	0.9949
